# Supplementary material for: Independent Predictors Associated with Patient Refusal of Invasive Diagnostic Procedures After Positive LDCT Lung Cancer Screening
Source: Diagnostics (Basel). 2026 Feb 27;16(5):709. doi: 10.3390/diagnostics16050709 (PMC12984325; doi:10.3390/diagnostics16050709)
Supplement: Supplementary file 1 [file diagnostics-16-00709-s001.zip]

Archive with 1 entries (1 files):
- diagnostics-4166445-supplementary.pdf
